# Supplementary material for: Genetic Diversity, Predictive Protein Structures, and Interaction Networks of Cysteine-Rich Receptor-Like Kinases in Arabidopsis thaliana
Source: Comput Struct Biotechnol J. 2026 Apr 8;35(1):0043. doi: 10.34133/csbj.0043 (PMC13058244; doi:10.34133/csbj.0043)
Supplement: Supplementary 1 — Figs. S1 to S8 Tables S1 and S2 Data S1 to S3 [file csbj.0043.f1.zip]

Archive with 12 entries (12 files):
- 03032026_Supplementary data_revision_CLEAN.docx
- Supplementary data_sequences.zip
- SupplementaryFigure1.pdf
- SupplementaryFigure2.png
- SupplementaryFigure3.pdf
- SupplementaryFigure4.pdf
- SupplementaryFigure5.pdf
- SupplementaryFigure6.pdf
- SupplementaryFigure7.pdf
- SupplementaryFigure8.pdf
- SupplementaryTable1.pdf
- SupplementaryTable2.pdf
